# Supplementary material for: Two new species of the Aenictus wroughtonii species group (Hymenoptera, Formicidae, Dorylinae) from Thailand
Source: Zookeys. 2018 Jul 19;(775):103–15. doi: 10.3897/zookeys.775.26893 (PMC6062568; doi:10.3897/zookeys.775.26893)
Supplement: XML Treatment for Aenictus wroughtonii [file zookeys.775.26893-treatment1.xml]

<!DOCTYPE tp:taxon-treatment
  PUBLIC "-//TaxonX//DTD Taxonomic Treatment Publishing DTD v0 20100105//EN" "tax-treatment-NSO.dtd">
<tp:taxon-treatment xmlns:tp="http://www.plazi.org/taxpub"><tp:treatment-meta><kwd-group><label>Taxon classification</label><kwd><named-content xmlns:xlink="http://www.w3.org/1999/xlink" content-type="kingdom">Animalia</named-content></kwd><kwd><named-content xmlns:xlink="http://www.w3.org/1999/xlink" content-type="order">Hymenoptera</named-content></kwd><kwd><named-content xmlns:xlink="http://www.w3.org/1999/xlink" content-type="family">Formicidae</named-content></kwd></kwd-group><mixed-citation publication-type="journal"><person-group><name><surname>Jaitrong</surname><given-names>Weeyawat</given-names></name><name><surname>Ruangsittichai</surname><given-names>Jiraporn</given-names></name></person-group><article-title>Two new species of the <italic><tp:taxon-name><tp:taxon-name-part taxon-name-part-type="genus" reg="Aenictus">Aenictus</tp:taxon-name-part> <tp:taxon-name-part taxon-name-part-type="species" reg="wroughtonii">wroughtonii</tp:taxon-name-part></tp:taxon-name></italic> species group (<tp:taxon-name><tp:taxon-name-part taxon-name-part-type="order">Hymenoptera</tp:taxon-name-part></tp:taxon-name>, <tp:taxon-name><tp:taxon-name-part taxon-name-part-type="family">Formicidae</tp:taxon-name-part></tp:taxon-name>, <tp:taxon-name><tp:taxon-name-part taxon-name-part-type="subfamily">Dorylinae</tp:taxon-name-part></tp:taxon-name>) from Thailand</article-title><source>Zookeys</source><day>19</day><month>7</month><year>2018</year><volume>2018</volume><issue>775</issue><fpage>103</fpage><lpage>115</lpage><pub-id pub-id-type="doi">10.3897/zookeys.775.26893</pub-id></mixed-citation></tp:treatment-meta><tp:nomenclature><tp:taxon-name>
              <tp:taxon-name-part taxon-name-part-type="genus" reg="Aenictus">Aenictus</tp:taxon-name-part>
              <tp:taxon-name-part taxon-name-part-type="species" reg="wroughtonii">wroughtonii</tp:taxon-name-part>
            </tp:taxon-name><tp:taxon-authority>species group</tp:taxon-authority><xref ref-type="fig" rid="F1">Figs 1A</xref><xref ref-type="fig" rid="F3">, 3A</xref></tp:nomenclature><tp:treatment-sec sec-type="diagnosis" id="SECID0EIOAC"><title>Diagnosis.</title><p>(modified from <xref ref-type="bibr" rid="B6">Jaitrong and Yamane 2011</xref>). Head narrow, oval or elliptical; occipital margin lacking collar (distinct carina). Antenna short or long, comprising 10 segments; scape short, attaining mid-length of head or longer attaining or extending beyond the posterolateral corner of head. Anterior clypeal margin roundly convex with 5–10 denticles. Mandible triangular, with masticatory margin bearing 8–12 minute inconspicuous denticles in addition to a large apical tooth with a sharp apex; basal margin of mandible lacking denticles. Frontal carina short; parafrontal ridge feeble and incomplete. Mesosoma narrow and elongate. Legs very slender. Propodeal junction in profile angulate (Fig. <xref ref-type="fig" rid="F1">1A</xref>) or rounded (Fig. <xref ref-type="fig" rid="F3">3A</xref>). Subpetiolar process weakly developed or almost absent. Head and gaster entirely smooth and shiny. Body yellow, yellowish brown to dark brown; typhlatta spot absent.</p><fig id="F1" position="float" orientation="portrait"><label>Figure 1.</label><caption><p>
                  <italic><tp:taxon-name><tp:taxon-name-part taxon-name-part-type="genus" reg="Aenictus">Aenictus</tp:taxon-name-part> <tp:taxon-name-part taxon-name-part-type="species" reg="nuchiti">nuchiti</tp:taxon-name-part></tp:taxon-name></italic> sp. n. (holotype, worker, <abbrev xmlns:xlink="http://www.w3.org/1999/xlink" content-type="institution" xlink:title="Natural History Museum of the National Science Museum, Thailand" id="ABBRID0ENPAC" xlink:type="simple">THNHM</abbrev>-I-02612). <bold>A</bold> Body in profile <bold>B</bold> Body in dorsal view <bold>C</bold> Head in full-face view.</p></caption><graphic xmlns:xlink="http://www.w3.org/1999/xlink" xlink:href="zookeys-775-103-g001.jpg" position="float" orientation="portrait" xlink:type="simple" id="oo_217776.jpg"/></fig></tp:treatment-sec><tp:treatment-sec sec-type="distribution" id="SECID0E4PAC"><title>Distribution.</title><p>Greece, Iran, Israel, Turkey, Saudi Arabia, India, Sri Lanka, Southeast China, Taiwan, Vietnam, Thailand, Malay Peninsula (West Malaysia), Sumatra, Borneo (Sabah, Sarawak, and Brunei) and Philippines (Negros and Luzon) (<xref ref-type="bibr" rid="B1">Aktaç et al. 2004</xref>, <xref ref-type="bibr" rid="B5">Jaitrong et al. 2010</xref>, <xref ref-type="bibr" rid="B6">Jaitrong and Yamane 2011</xref>, <xref ref-type="bibr" rid="B7">Sharaf et al. 2012</xref>, <xref ref-type="bibr" rid="B8">Staab 2014</xref>).</p></tp:treatment-sec><tp:treatment-sec sec-type="Currently valid names" id="SECID0EYAAE"><title>Currently valid names.</title><p>
              <italic><tp:taxon-name><tp:taxon-name-part taxon-name-part-type="genus" reg="Aenictus">Aenictus</tp:taxon-name-part> <tp:taxon-name-part taxon-name-part-type="species" reg="arabicus">arabicus</tp:taxon-name-part></tp:taxon-name></italic> Sharaf &amp; Aldawood, 2012, <italic><tp:taxon-name><tp:taxon-name-part taxon-name-part-type="genus" reg="Aenictus">A.</tp:taxon-name-part> <tp:taxon-name-part taxon-name-part-type="species" reg="artipus">artipus</tp:taxon-name-part></tp:taxon-name></italic> Wilson, 1964; <italic><tp:taxon-name><tp:taxon-name-part taxon-name-part-type="genus" reg="Aenictus">A.</tp:taxon-name-part> <tp:taxon-name-part taxon-name-part-type="species" reg="biroi">biroi</tp:taxon-name-part></tp:taxon-name></italic> Forel, 1907; <italic><tp:taxon-name><tp:taxon-name-part taxon-name-part-type="genus" reg="Aenictus">A.</tp:taxon-name-part> <tp:taxon-name-part taxon-name-part-type="species" reg="camposi">camposi</tp:taxon-name-part></tp:taxon-name></italic> Wheeler WM &amp; Chapman, 1925; <italic><tp:taxon-name><tp:taxon-name-part taxon-name-part-type="genus" reg="Aenictus">A.</tp:taxon-name-part> <tp:taxon-name-part taxon-name-part-type="species" reg="gutianshanensis">gutianshanensis</tp:taxon-name-part></tp:taxon-name></italic> Staab, 2014, <italic><tp:taxon-name><tp:taxon-name-part taxon-name-part-type="genus" reg="Aenictus">A.</tp:taxon-name-part> <tp:taxon-name-part taxon-name-part-type="species" reg="nuchiti">nuchiti</tp:taxon-name-part></tp:taxon-name></italic> sp. n., <italic><tp:taxon-name><tp:taxon-name-part taxon-name-part-type="genus" reg="Aenictus">A.</tp:taxon-name-part> <tp:taxon-name-part taxon-name-part-type="species" reg="rhodiensis">rhodiensis</tp:taxon-name-part></tp:taxon-name></italic> Menozzi, 1936, <italic><tp:taxon-name><tp:taxon-name-part taxon-name-part-type="genus" reg="Aenictus">A.</tp:taxon-name-part> <tp:taxon-name-part taxon-name-part-type="species" reg="sagei">sagei</tp:taxon-name-part></tp:taxon-name></italic> Forel, 1901; <italic><tp:taxon-name><tp:taxon-name-part taxon-name-part-type="genus" reg="Aenictus">A.</tp:taxon-name-part> <tp:taxon-name-part taxon-name-part-type="species" reg="samungi">samungi</tp:taxon-name-part></tp:taxon-name></italic> sp. n., <italic><tp:taxon-name><tp:taxon-name-part taxon-name-part-type="genus" reg="Aenictus">A.</tp:taxon-name-part> <tp:taxon-name-part taxon-name-part-type="species" reg="stenocephalus">stenocephalus</tp:taxon-name-part></tp:taxon-name></italic> Jaitrong &amp; Yamane, 2010; <italic><tp:taxon-name><tp:taxon-name-part taxon-name-part-type="genus" reg="Aenictus">A.</tp:taxon-name-part> <tp:taxon-name-part taxon-name-part-type="species" reg="vieti">vieti</tp:taxon-name-part></tp:taxon-name></italic> Jaitrong &amp; Yamane, 2010; <italic><tp:taxon-name><tp:taxon-name-part taxon-name-part-type="genus" reg="Aenictus">A.</tp:taxon-name-part> <tp:taxon-name-part taxon-name-part-type="species" reg="wroughtonii">wroughtonii</tp:taxon-name-part></tp:taxon-name></italic> Forel, 1890.</p></tp:treatment-sec><tp:treatment-sec><!--Section generated to contain objects referenced in tp:taxon-treatment.--><fig id="F3" position="float" orientation="portrait"><label>Figure 3.</label><caption><p>
                  <italic><tp:taxon-name><tp:taxon-name-part taxon-name-part-type="genus" reg="Aenictus">Aenictus</tp:taxon-name-part> <tp:taxon-name-part taxon-name-part-type="species" reg="samungi">samungi</tp:taxon-name-part></tp:taxon-name></italic> sp. n. (holotype, worker, <abbrev xmlns:xlink="http://www.w3.org/1999/xlink" content-type="institution" xlink:title="Natural History Museum of the National Science Museum, Thailand" id="ABBRID0EB6AE" xlink:type="simple">THNHM</abbrev>-I-02615). <bold>A</bold> Body in profile <bold>B</bold> Body in dorsal view <bold>C</bold> Head in full-face view.</p></caption><graphic xmlns:xlink="http://www.w3.org/1999/xlink" xlink:href="zookeys-775-103-g003.jpg" position="float" orientation="portrait" xlink:type="simple" id="oo_217778.jpg"/></fig></tp:treatment-sec><ref-list><ref id="B6"><mixed-citation xmlns:xlink="http://www.w3.org/1999/xlink" xlink:type="simple">
          <person-group><name name-style="western"><surname>Jaitrong</surname><given-names>W</given-names></name><name name-style="western"><surname>Yamane</surname><given-names>Sk</given-names></name></person-group> (<year>2011</year>) <article-title>Synopsis of <italic><tp:taxon-name><tp:taxon-name-part taxon-name-part-type="genus">Aenictus</tp:taxon-name-part></tp:taxon-name></italic> species groups and revision of the <italic><tp:taxon-name><tp:taxon-name-part taxon-name-part-type="genus">A.</tp:taxon-name-part> <tp:taxon-name-part taxon-name-part-type="species">currax</tp:taxon-name-part></tp:taxon-name></italic> and <italic><tp:taxon-name><tp:taxon-name-part taxon-name-part-type="genus">A.</tp:taxon-name-part> <tp:taxon-name-part taxon-name-part-type="species">laeviceps</tp:taxon-name-part></tp:taxon-name></italic> groups in the eastern Oriental, Indo-Australian, and Australasian regions (<tp:taxon-name><tp:taxon-name-part taxon-name-part-type="order">Hymenoptera</tp:taxon-name-part></tp:taxon-name>: <tp:taxon-name><tp:taxon-name-part taxon-name-part-type="family">Formicidae</tp:taxon-name-part></tp:taxon-name>: <tp:taxon-name><tp:taxon-name-part taxon-name-part-type="subfamily">Aenictinae</tp:taxon-name-part></tp:taxon-name>).</article-title> <source>Zootaxa</source> <volume>3128</volume>: <fpage>1</fpage>–<lpage>46</lpage>.</mixed-citation></ref><ref id="B1"><mixed-citation xmlns:xlink="http://www.w3.org/1999/xlink" xlink:type="simple">
          <person-group><name name-style="western"><surname>Aktaç</surname><given-names>N</given-names></name><name name-style="western"><surname>Radchenko</surname><given-names>AG</given-names></name><name name-style="western"><surname>Kiran</surname><given-names>K</given-names></name></person-group> (<year>2004</year>) <article-title>On the taxonomy of the West Palaearctic <tp:taxon-name><tp:taxon-name-part taxon-name-part-type="subfamily">Dorylinae</tp:taxon-name-part></tp:taxon-name> ants (<tp:taxon-name><tp:taxon-name-part taxon-name-part-type="order">Hymenoptera</tp:taxon-name-part></tp:taxon-name>: <tp:taxon-name><tp:taxon-name-part taxon-name-part-type="family">Formicidae</tp:taxon-name-part></tp:taxon-name>).</article-title> <source>Annales Zoologici</source> <volume>54</volume>: <fpage>361</fpage>–<lpage>364</lpage>.</mixed-citation></ref><ref id="B5"><mixed-citation xmlns:xlink="http://www.w3.org/1999/xlink" xlink:type="simple">
          <person-group><name name-style="western"><surname>Jaitrong</surname><given-names>W</given-names></name><name name-style="western"><surname>Yamane</surname><given-names>Sk</given-names></name><name name-style="western"><surname>Wiwatwitaya</surname><given-names>D</given-names></name></person-group> (<year>2010</year>) <article-title>The army ant <italic><tp:taxon-name><tp:taxon-name-part taxon-name-part-type="genus">Aenictus</tp:taxon-name-part> <tp:taxon-name-part taxon-name-part-type="species">wroughtonii</tp:taxon-name-part></tp:taxon-name></italic> (<tp:taxon-name><tp:taxon-name-part taxon-name-part-type="order">Hymenoptera</tp:taxon-name-part></tp:taxon-name>, <tp:taxon-name><tp:taxon-name-part taxon-name-part-type="family">Formicidae</tp:taxon-name-part></tp:taxon-name>, <tp:taxon-name><tp:taxon-name-part taxon-name-part-type="subfamily">Aenictinae</tp:taxon-name-part></tp:taxon-name>) and related species in the Oriental region, with descriptions of two new species.</article-title> <source>Japanese Journal of Systematic Entomology</source> <volume>16</volume>: <fpage>33</fpage>–<lpage>46</lpage>.</mixed-citation></ref><ref id="B7"><mixed-citation xmlns:xlink="http://www.w3.org/1999/xlink" xlink:type="simple">
          <person-group><name name-style="western"><surname>Sharaf</surname><given-names>MR</given-names></name><name name-style="western"><surname>Aldawood</surname><given-names>SA</given-names></name><name name-style="western"><surname>El-Hawagry</surname><given-names>MS</given-names></name></person-group> (<year>2012</year>) <article-title>First record of the ant subfamily <tp:taxon-name><tp:taxon-name-part taxon-name-part-type="subfamily">Aenictinae</tp:taxon-name-part></tp:taxon-name> (<tp:taxon-name><tp:taxon-name-part taxon-name-part-type="order">Hymenoptera</tp:taxon-name-part></tp:taxon-name>, <tp:taxon-name><tp:taxon-name-part taxon-name-part-type="family">Formicidae</tp:taxon-name-part></tp:taxon-name>) from Saudi Arabia, with the description of a new species.</article-title> <source>ZooKeys</source> <volume>228</volume>: <fpage>39</fpage>–<lpage>49</lpage>.</mixed-citation></ref><ref id="B8"><mixed-citation xmlns:xlink="http://www.w3.org/1999/xlink" xlink:type="simple">
          <person-group><name name-style="western"><surname>Staab</surname><given-names>M</given-names></name></person-group> (<year>2014</year>) <article-title>A new species of the <italic><tp:taxon-name><tp:taxon-name-part taxon-name-part-type="genus">Aenictus</tp:taxon-name-part> <tp:taxon-name-part taxon-name-part-type="species">wroughtonii</tp:taxon-name-part></tp:taxon-name></italic> group (<tp:taxon-name><tp:taxon-name-part taxon-name-part-type="order">Hymenoptera</tp:taxon-name-part></tp:taxon-name>, <tp:taxon-name><tp:taxon-name-part taxon-name-part-type="family">Formicidae</tp:taxon-name-part></tp:taxon-name>) from South-East China.</article-title> <source>ZooKeys</source> <volume>391</volume>: <fpage>65</fpage>–<lpage>73</lpage>.</mixed-citation></ref></ref-list></tp:taxon-treatment>
