# Supplementary material for: Two new species of the Aenictus wroughtonii species group (Hymenoptera, Formicidae, Dorylinae) from Thailand
Source: Zookeys. 2018 Jul 19;(775):103–15. doi: 10.3897/zookeys.775.26893 (PMC6062568; doi:10.3897/zookeys.775.26893)
Supplement: XML Treatment for Aenictus nuchiti [file zookeys.775.26893-treatment2.xml]

<!DOCTYPE tp:taxon-treatment
  PUBLIC "-//TaxonX//DTD Taxonomic Treatment Publishing DTD v0 20100105//EN" "tax-treatment-NSO.dtd">
<tp:taxon-treatment xmlns:tp="http://www.plazi.org/taxpub"><tp:treatment-meta><kwd-group><label>Taxon classification</label><kwd><named-content xmlns:xlink="http://www.w3.org/1999/xlink" content-type="kingdom">Animalia</named-content></kwd><kwd><named-content xmlns:xlink="http://www.w3.org/1999/xlink" content-type="order">Hymenoptera</named-content></kwd><kwd><named-content xmlns:xlink="http://www.w3.org/1999/xlink" content-type="family">Formicidae</named-content></kwd></kwd-group><mixed-citation publication-type="journal"><person-group><name><surname>Jaitrong</surname><given-names>Weeyawat</given-names></name><name><surname>Ruangsittichai</surname><given-names>Jiraporn</given-names></name></person-group><article-title>Two new species of the <italic><tp:taxon-name><tp:taxon-name-part taxon-name-part-type="genus" reg="Aenictus">Aenictus</tp:taxon-name-part> <tp:taxon-name-part taxon-name-part-type="species" reg="wroughtonii">wroughtonii</tp:taxon-name-part></tp:taxon-name></italic> species group (<tp:taxon-name><tp:taxon-name-part taxon-name-part-type="order">Hymenoptera</tp:taxon-name-part></tp:taxon-name>, <tp:taxon-name><tp:taxon-name-part taxon-name-part-type="family">Formicidae</tp:taxon-name-part></tp:taxon-name>, <tp:taxon-name><tp:taxon-name-part taxon-name-part-type="subfamily">Dorylinae</tp:taxon-name-part></tp:taxon-name>) from Thailand</article-title><source>Zookeys</source><day>19</day><month>7</month><year>2018</year><volume>2018</volume><issue>775</issue><fpage>103</fpage><lpage>115</lpage><pub-id pub-id-type="doi">10.3897/zookeys.775.26893</pub-id></mixed-citation></tp:treatment-meta><tp:nomenclature><tp:taxon-name>
              <tp:taxon-name-part taxon-name-part-type="genus" reg="Aenictus">Aenictus</tp:taxon-name-part>
              <tp:taxon-name-part taxon-name-part-type="species" reg="nuchiti">nuchiti</tp:taxon-name-part>
              <object-id xmlns:xlink="http://www.w3.org/1999/xlink" content-type="zoobank" xlink:type="simple">http://zoobank.org/C0440537-2B93-4EA6-8A29-0D7CACEB3ABB</object-id>
            </tp:taxon-name><tp:taxon-status xmlns:xlink="http://www.w3.org/1999/xlink" xlink:type="simple">sp. n.</tp:taxon-status><xref ref-type="fig" rid="F1">Figs 1</xref><xref ref-type="fig" rid="F2">, 2</xref><xref ref-type="fig" rid="F4">, 4</xref></tp:nomenclature><tp:treatment-sec sec-type="Types" id="SECID0E1GAE"><title>Types.</title><p>Holotype (<abbrev xmlns:xlink="http://www.w3.org/1999/xlink" content-type="institution" xlink:title="Natural History Museum of the National Science Museum, Thailand" id="ABBRID0EAHAE" xlink:type="simple">THNHM</abbrev>-I-02612, <abbrev xmlns:xlink="http://www.w3.org/1999/xlink" content-type="institution" xlink:title="Natural History Museum of the National Science Museum, Thailand" id="ABBRID0EFHAE" xlink:type="simple">THNHM</abbrev>), 55 paratype workers (<abbrev xmlns:xlink="http://www.w3.org/1999/xlink" content-type="institution" xlink:title="Natural History Museum of the National Science Museum, Thailand" id="ABBRID0EKHAE" xlink:type="simple">THNHM</abbrev>-I-02614, <named-content xmlns:xlink="http://www.w3.org/1999/xlink" content-type="dwc:institutional_code" xlink:type="simple">MHNG</named-content>, <abbrev xmlns:xlink="http://www.w3.org/1999/xlink" content-type="institution" xlink:title="Seiki Yamane Collection, Japan" id="ABBRID0EUHAE" xlink:type="simple">SKYC</abbrev>, <abbrev xmlns:xlink="http://www.w3.org/1999/xlink" content-type="institution" xlink:title="Natural History Museum of the National Science Museum, Thailand" id="ABBRID0EZHAE" xlink:type="simple">THNHM</abbrev>, <named-content xmlns:xlink="http://www.w3.org/1999/xlink" content-type="dwc:institutional_code" xlink:type="simple">USNM</named-content>) and queen (<abbrev xmlns:xlink="http://www.w3.org/1999/xlink" content-type="institution" xlink:title="Natural History Museum of the National Science Museum, Thailand" id="ABBRID0EDIAE" xlink:type="simple">THNHM</abbrev>-I-02613, <abbrev xmlns:xlink="http://www.w3.org/1999/xlink" content-type="institution" xlink:title="Natural History Museum of the National Science Museum, Thailand" id="ABBRID0EIIAE" xlink:type="simple">THNHM</abbrev>), N Thailand, Chiang Mai Province, Omkoi District, Omkoi Forest, DDF (dry dipterocarp forest), 17.89583333°'N, 98.40750000°E, ca 1000 m a.s.l., 16.VII.2016, W. Jaitrong leg., Colony no. TH16-WJT-859.</p></tp:treatment-sec><tp:treatment-sec sec-type="type material" id="SECID0ENIAE"><title>Non-type material examined.</title><p>28 workers, Thailand, Chiang Mai Province, San Sai District, San Sai Luang Sub-district, near Maejo University Campus, mixed deciduous forest, collected from leaf litter, <named-content xmlns:xlink="http://www.w3.org/1999/xlink" content-type="dwc:verbatimCoordinates" xlink:type="simple"><named-content content-type="geo-json" specific-use="{&#34;type&#34;:&#34;Point&#34;,&#34;coordinates&#34;:[99.050833,18.927778]}" id="NCID0EWIAE" xlink:type="simple">18.92777778°N, 99.05083333°E</named-content></named-content>, ca 350 m a.s.l., 15.X.2015, N. Likhitrakarn leg., Colony no. NL151015-1 (<abbrev xmlns:xlink="http://www.w3.org/1999/xlink" content-type="institution" xlink:title="Natural History Museum of the National Science Museum, Thailand" id="ABBRID0E2IAE" xlink:type="simple">THNHM</abbrev>).</p></tp:treatment-sec><tp:treatment-sec sec-type="description" id="SECID0EAJAE"><title>Worker measurements.</title><p>Holotype: <abbrev xmlns:xlink="http://www.w3.org/1999/xlink" xlink:title="Maximum head length in full-face view" id="ABBRID0EGJAE" xlink:type="simple">HL</abbrev> 0.53; <abbrev xmlns:xlink="http://www.w3.org/1999/xlink" xlink:title="Maximum head width in full-face view" id="ABBRID0EKJAE" xlink:type="simple">HW</abbrev> 0.40; <abbrev xmlns:xlink="http://www.w3.org/1999/xlink" xlink:title="Mesosomal length" id="ABBRID0EOJAE" xlink:type="simple">ML</abbrev> 0.69; <abbrev xmlns:xlink="http://www.w3.org/1999/xlink" xlink:title="Petiolar node height" id="ABBRID0ESJAE" xlink:type="simple">PH</abbrev> 0.17; <abbrev xmlns:xlink="http://www.w3.org/1999/xlink" xlink:title="Petiole length" id="ABBRID0EWJAE" xlink:type="simple">PL</abbrev> 0.18; <abbrev xmlns:xlink="http://www.w3.org/1999/xlink" xlink:title="Scape length" id="ABBRID0E1JAE" xlink:type="simple">SL</abbrev> 0.41; <abbrev xmlns:xlink="http://www.w3.org/1999/xlink" xlink:title="Total length" id="ABBRID0E5JAE" xlink:type="simple">TL</abbrev> 2.28; <abbrev xmlns:xlink="http://www.w3.org/1999/xlink" xlink:title="Cephalic index" id="ABBRID0ECKAE" xlink:type="simple">CI</abbrev> 75; <abbrev xmlns:xlink="http://www.w3.org/1999/xlink" xlink:title="Petiolar index" id="ABBRID0EGKAE" xlink:type="simple">PI</abbrev> 91; <abbrev xmlns:xlink="http://www.w3.org/1999/xlink" xlink:title="Scape index" id="ABBRID0EKKAE" xlink:type="simple">SI</abbrev> 104. Paratype workers (n = 10): <abbrev xmlns:xlink="http://www.w3.org/1999/xlink" xlink:title="Maximum head length in full-face view" id="ABBRID0EOKAE" xlink:type="simple">HL</abbrev> 0.50–0.53; <abbrev xmlns:xlink="http://www.w3.org/1999/xlink" xlink:title="Maximum head width in full-face view" id="ABBRID0ESKAE" xlink:type="simple">HW</abbrev> 0.38–0.43; <abbrev xmlns:xlink="http://www.w3.org/1999/xlink" xlink:title="Mesosomal length" id="ABBRID0EWKAE" xlink:type="simple">ML</abbrev> 0.66–0.73; <abbrev xmlns:xlink="http://www.w3.org/1999/xlink" xlink:title="Petiolar node height" id="ABBRID0E1KAE" xlink:type="simple">PH</abbrev> 0.13-0.17; <abbrev xmlns:xlink="http://www.w3.org/1999/xlink" xlink:title="Petiole length" id="ABBRID0E5KAE" xlink:type="simple">PL</abbrev> 0.17–0.18; <abbrev xmlns:xlink="http://www.w3.org/1999/xlink" xlink:title="Scape length" id="ABBRID0ECLAE" xlink:type="simple">SL</abbrev> 0.40–0.43; <abbrev xmlns:xlink="http://www.w3.org/1999/xlink" xlink:title="Total length" id="ABBRID0EGLAE" xlink:type="simple">TL</abbrev> 2.24–2.41; <abbrev xmlns:xlink="http://www.w3.org/1999/xlink" xlink:title="Cephalic index" id="ABBRID0EKLAE" xlink:type="simple">CI</abbrev> 77–83; <abbrev xmlns:xlink="http://www.w3.org/1999/xlink" xlink:title="Petiolar index" id="ABBRID0EOLAE" xlink:type="simple">PI</abbrev> 90-91; <abbrev xmlns:xlink="http://www.w3.org/1999/xlink" xlink:title="Scape index" id="ABBRID0ESLAE" xlink:type="simple">SI</abbrev> 94–104.</p></tp:treatment-sec><tp:treatment-sec sec-type="description" id="SECID0EWLAE"><title>Queen measurements.</title><p>(paratype). <abbrev xmlns:xlink="http://www.w3.org/1999/xlink" xlink:title="Maximum head length in full-face view" id="ABBRID0E3LAE" xlink:type="simple">HL</abbrev> 0.92; <abbrev xmlns:xlink="http://www.w3.org/1999/xlink" xlink:title="Maximum head width in full-face view" id="ABBRID0EAMAE" xlink:type="simple">HW</abbrev> 01.06; <abbrev xmlns:xlink="http://www.w3.org/1999/xlink" xlink:title="Mesosomal length" id="ABBRID0EEMAE" xlink:type="simple">ML</abbrev> 1.55; <abbrev xmlns:xlink="http://www.w3.org/1999/xlink" xlink:title="Petiolar node height" id="ABBRID0EIMAE" xlink:type="simple">PH</abbrev> 0.53; <abbrev xmlns:xlink="http://www.w3.org/1999/xlink" xlink:title="Petiole length" id="ABBRID0EMMAE" xlink:type="simple">PL</abbrev> 0.53; <abbrev xmlns:xlink="http://www.w3.org/1999/xlink" xlink:title="Scape length" id="ABBRID0EQMAE" xlink:type="simple">SL</abbrev> 0.64; <abbrev xmlns:xlink="http://www.w3.org/1999/xlink" xlink:title="Total length" id="ABBRID0EUMAE" xlink:type="simple">TL</abbrev> 5.31; <abbrev xmlns:xlink="http://www.w3.org/1999/xlink" xlink:title="Cephalic index" id="ABBRID0EYMAE" xlink:type="simple">CI</abbrev> 114; <abbrev xmlns:xlink="http://www.w3.org/1999/xlink" xlink:title="Petiolar index" id="ABBRID0E3MAE" xlink:type="simple">PI</abbrev> 100; <abbrev xmlns:xlink="http://www.w3.org/1999/xlink" xlink:title="Scape index" id="ABBRID0EANAE" xlink:type="simple">SI</abbrev> 61.</p></tp:treatment-sec><tp:treatment-sec sec-type="description" id="SECID0EENAE"><title>Description of Worker.</title><p>(Holotype and paratypes; Fig. <xref ref-type="fig" rid="F1">1</xref>). Head in full-face view elliptical, clearly longer than broad with slightly convex sides and almost straight posterior margin. Antennal scape short, extending beyond the mid-length of the head but not reaching the posterolateral corner of the head; antennal segment II slightly longer than III–VI; the last (X) almost as long as VIII and IX combined and as long as II and III combined. Frontal carina thin and short, not extending beyond level of posterior margin of torulus. Clypeus short, with its anterior margin roundly convex, bearing 7 denticles. Mandible with an apical tooth large and curved, followed by a medium-sized subapical tooth and a series of 10–12 minute teeth on masticatory margin. Mesosoma in profile with pronotum strongly convex dorsally, demarcated from mesonotum by a shallow transverse groove; mesonotum convex, sloping gradually to metanotal groove; mesopleuron demarcated from metapleuron by a shallow groove. Propodeum in profile lower than promesonotum, with a weakly convex dorsal outline; propodeal junction angulate; declivity of propodeum widely and shallowly concave, encircled by a thin rim. Petiole in profile slightly longer than high, with a dorsal outline convex; seen from above relatively narrow with sides almost parallel; subpetiolar process present, its ventral outline convex, without angle or tooth; postpetiole slightly shorter than petiole but seen from above slightly broader than petiole; its node short, clearly shorter than high.</p><p>Head, antennal scapes, pronotum, petiole, postpetiole, gaster, femora and tibiae of legs entirely or extensively smooth and shiny. Antennal flagellum densely punctate; mesothorax and propodeum with dense punctures; metapleuron partly or extensively smooth.</p><p>Body with relatively sparse standing hairs mixed with sparse short hairs over surface; longest pronotal hair 0.10–0.13 mm long. Head, mesonotum, propodeum and gaster dark brown; pronotum, waist, antennae and legs reddish brown.</p></tp:treatment-sec><tp:treatment-sec sec-type="description" id="SECID0EQNAE"><title>Description of Queen.</title><p>(Paratype, Fig. <xref ref-type="fig" rid="F2">2</xref>). Head in full-face view subrectangular, posteriorly narrow and gradually widening anteriorly, slightly shorter than broad, with sides weakly convex and posterior margin concave; upper frons weakly concave. Antennal scape flat, relatively short, about half as long as head, basally narrow, widening considerably apicad; flagellum of antenna missing (for this specimen). Frontal carina indistinct. Parafrontal ridge absent. Anterior clypeal margin concave, without denticles. Mandible half as long as head length, with a slender, inner margin that is convex while lateral margin weakly concave; masticatory margin without denticles. Mesosoma elongate; in profile, pronotum convex dorsally; mesonotum weakly concave; propodeal dorsum almost straight; seen from above pronotum and propodeum broader than mesonotum; propodeal junction low, roundly convex; propodeal declivity weakly convex, not encircled by a rim. Petiole longer than high, with its dorsal outline slightly elevated posteriorly, with petiole in profile posterodorsal corner bluntly angulate; seen from above petiole with a distinct longitudinal furrow running from anterior face to posterior face; subpetiolar process large, subtriangular, with its apex pointed downwards. Gaster large and elongate; first tergite narrower and shorter than second, its anterior slope weakly concave; second tergite largest; third as long as first; tip of gaster missing in this specimen. Legs relatively long and slender; femora and tibiae clavate.</p><fig id="F2" position="float" orientation="portrait"><label>Figure 2.</label><caption><p>
                  <italic><tp:taxon-name><tp:taxon-name-part taxon-name-part-type="genus" reg="Aenictus">Aenictus</tp:taxon-name-part> <tp:taxon-name-part taxon-name-part-type="species" reg="nuchiti">nuchiti</tp:taxon-name-part></tp:taxon-name></italic> sp. n. (paratype, queen, <abbrev xmlns:xlink="http://www.w3.org/1999/xlink" content-type="institution" xlink:title="Natural History Museum of the National Science Museum, Thailand" id="ABBRID0ENOAE" xlink:type="simple">THNHM</abbrev>-I-02613). <bold>A</bold> Body in profile <bold>B</bold> Body in dorsal view <bold>C</bold> Head in full-face view.</p></caption><graphic xmlns:xlink="http://www.w3.org/1999/xlink" xlink:href="zookeys-775-103-g002.jpg" position="float" orientation="portrait" xlink:type="simple" id="oo_217777.jpg"/></fig><p>Entire body smooth and shiny, with relatively dense standing hairs; hairs slightly shorter on pronotum than on head, mandible and antennal scape; longest pronotal hair 0.08 mm long. Head dark brown; lateral and ventral faces of head and mandible reddish brown; scapes and legs yellowish brown. Mesosoma with ground colour reddish brown; lateral faces of pronotum and mesonotum, entire mesopleura and propodeal declivity dark brown. Petiole with ground colour reddish brown; lower portion of petiole, posterior slope of petiole and subpetiolar process dark brown; gaster with ground colour dark brown; lateral faces of second tergite reddish brown.</p></tp:treatment-sec><tp:treatment-sec sec-type="etymology" id="SECID0E5OAE"><title>Etymology.</title><p>The species is named after Mr Supachai Nuchit (Royal Forest Department, Thailand) who kindly helped us with ant collecting at Pa Omkoi National Forest, Chiang Mai Province.</p></tp:treatment-sec><tp:treatment-sec sec-type="distribution" id="SECID0EDPAE"><title>Distribution.</title><p>Northern Thailand (Chiang Mai Province).</p></tp:treatment-sec><tp:treatment-sec sec-type="Comparative diagnosis" id="SECID0EIPAE"><title>Comparative diagnosis.</title><p>
              <italic><tp:taxon-name><tp:taxon-name-part taxon-name-part-type="genus" reg="Aenictus">Aenictus</tp:taxon-name-part> <tp:taxon-name-part taxon-name-part-type="species" reg="nuchiti">nuchiti</tp:taxon-name-part></tp:taxon-name></italic> sp. n. is most similar to <italic><tp:taxon-name><tp:taxon-name-part taxon-name-part-type="genus" reg="Aenictus">A.</tp:taxon-name-part> <tp:taxon-name-part taxon-name-part-type="species" reg="biroi">biroi</tp:taxon-name-part></tp:taxon-name></italic>, <italic><tp:taxon-name><tp:taxon-name-part taxon-name-part-type="genus" reg="Aenictus">A.</tp:taxon-name-part> <tp:taxon-name-part taxon-name-part-type="species" reg="camposi">camposi</tp:taxon-name-part></tp:taxon-name></italic>, <italic><tp:taxon-name><tp:taxon-name-part taxon-name-part-type="genus" reg="Aenictus">A.</tp:taxon-name-part> <tp:taxon-name-part taxon-name-part-type="species" reg="gutianshanensis">gutianshanensis</tp:taxon-name-part></tp:taxon-name></italic> and <italic><tp:taxon-name><tp:taxon-name-part taxon-name-part-type="genus" reg="Aenictus">A.</tp:taxon-name-part> <tp:taxon-name-part taxon-name-part-type="species" reg="vieti">vieti</tp:taxon-name-part></tp:taxon-name></italic> in having dense punctures on the mesosoma and an angulate propodeal junction. However, <italic><tp:taxon-name><tp:taxon-name-part taxon-name-part-type="genus" reg="Aenictus">A.</tp:taxon-name-part> <tp:taxon-name-part taxon-name-part-type="species" reg="nuchiti">nuchiti</tp:taxon-name-part></tp:taxon-name></italic> is much smaller than the latter four (<abbrev xmlns:xlink="http://www.w3.org/1999/xlink" xlink:title="Total length" id="ABBRID0EQRAE" xlink:type="simple">TL</abbrev> 2.24–2.41 mm, <abbrev xmlns:xlink="http://www.w3.org/1999/xlink" xlink:title="Maximum head width in full-face view" id="ABBRID0EURAE" xlink:type="simple">HW</abbrev> 0.38–0.43 mm in <italic><tp:taxon-name><tp:taxon-name-part taxon-name-part-type="genus" reg="Aenictus">A.</tp:taxon-name-part> <tp:taxon-name-part taxon-name-part-type="species" reg="nuchiti">nuchiti</tp:taxon-name-part></tp:taxon-name></italic>; <abbrev xmlns:xlink="http://www.w3.org/1999/xlink" xlink:title="Total length" id="ABBRID0EDSAE" xlink:type="simple">TL</abbrev> &gt; 2.6 mm, <abbrev xmlns:xlink="http://www.w3.org/1999/xlink" xlink:title="Maximum head width in full-face view" id="ABBRID0EHSAE" xlink:type="simple">HW</abbrev> &gt; 0.43 mm in the latter four). It has a short antennal scape that reaches only two-thirds the head length (in contrast, reaching or extending beyond the posterolateral corners of the head in the latter four). This species can be distinguished from <italic><tp:taxon-name><tp:taxon-name-part taxon-name-part-type="genus" reg="Aenictus">A.</tp:taxon-name-part> <tp:taxon-name-part taxon-name-part-type="species" reg="gutianshanensis">gutianshanensis</tp:taxon-name-part></tp:taxon-name></italic> and <italic><tp:taxon-name><tp:taxon-name-part taxon-name-part-type="genus" reg="Aenictus">A.</tp:taxon-name-part> <tp:taxon-name-part taxon-name-part-type="species" reg="vieti">vieti</tp:taxon-name-part></tp:taxon-name></italic> by the configuration of the subpetiolar process (ventral outline roundly convex and without anterior angle in <italic><tp:taxon-name><tp:taxon-name-part taxon-name-part-type="genus" reg="Aenictus">A.</tp:taxon-name-part> <tp:taxon-name-part taxon-name-part-type="species" reg="nuchiti">nuchiti</tp:taxon-name-part></tp:taxon-name></italic>; ventral outline with anterior angle in <italic><tp:taxon-name><tp:taxon-name-part taxon-name-part-type="genus" reg="Aenictus">A.</tp:taxon-name-part> <tp:taxon-name-part taxon-name-part-type="species" reg="biroi">biroi</tp:taxon-name-part></tp:taxon-name></italic>, <italic><tp:taxon-name><tp:taxon-name-part taxon-name-part-type="genus" reg="Aenictus">A.</tp:taxon-name-part> <tp:taxon-name-part taxon-name-part-type="species" reg="gutianshanensis">gutianshanensis</tp:taxon-name-part></tp:taxon-name></italic> and <italic><tp:taxon-name><tp:taxon-name-part taxon-name-part-type="genus" reg="Aenictus">A.</tp:taxon-name-part> <tp:taxon-name-part taxon-name-part-type="species" reg="vieti">vieti</tp:taxon-name-part></tp:taxon-name></italic>). <italic><tp:taxon-name><tp:taxon-name-part taxon-name-part-type="genus" reg="Aenictus">Aenictus</tp:taxon-name-part> <tp:taxon-name-part taxon-name-part-type="species" reg="nuchiti">nuchiti</tp:taxon-name-part></tp:taxon-name></italic> is similar to <italic><tp:taxon-name><tp:taxon-name-part taxon-name-part-type="genus" reg="Aenictus">A.</tp:taxon-name-part> <tp:taxon-name-part taxon-name-part-type="species" reg="biroi">biroi</tp:taxon-name-part></tp:taxon-name></italic> and <italic><tp:taxon-name><tp:taxon-name-part taxon-name-part-type="genus" reg="Aenictus">A.</tp:taxon-name-part> <tp:taxon-name-part taxon-name-part-type="species" reg="camposi">camposi</tp:taxon-name-part></tp:taxon-name></italic> in the unarmed subpetiolar process. In <italic><tp:taxon-name><tp:taxon-name-part taxon-name-part-type="genus" reg="Aenictus">A.</tp:taxon-name-part> <tp:taxon-name-part taxon-name-part-type="species" reg="nuchiti">nuchiti</tp:taxon-name-part></tp:taxon-name></italic>, however, the body size is much smaller than that of <italic><tp:taxon-name><tp:taxon-name-part taxon-name-part-type="genus" reg="Aenictus">A.</tp:taxon-name-part> <tp:taxon-name-part taxon-name-part-type="species" reg="biroi">biroi</tp:taxon-name-part></tp:taxon-name></italic> and the head is clearly longer than broad in <italic><tp:taxon-name><tp:taxon-name-part taxon-name-part-type="genus" reg="Aenictus">A.</tp:taxon-name-part> <tp:taxon-name-part taxon-name-part-type="species" reg="nuchiti">nuchiti</tp:taxon-name-part></tp:taxon-name></italic> (almost as long as broad in <italic><tp:taxon-name><tp:taxon-name-part taxon-name-part-type="genus" reg="Aenictus">A.</tp:taxon-name-part> <tp:taxon-name-part taxon-name-part-type="species" reg="biroi">biroi</tp:taxon-name-part></tp:taxon-name></italic>). The body colour is dark brown in <italic><tp:taxon-name><tp:taxon-name-part taxon-name-part-type="genus" reg="Aenictus">A.</tp:taxon-name-part> <tp:taxon-name-part taxon-name-part-type="species" reg="nuchiti">nuchiti</tp:taxon-name-part></tp:taxon-name></italic>, whereas it is entirely yellow in <italic><tp:taxon-name><tp:taxon-name-part taxon-name-part-type="genus" reg="Aenictus">A.</tp:taxon-name-part> <tp:taxon-name-part taxon-name-part-type="species" reg="camposi">camposi</tp:taxon-name-part></tp:taxon-name></italic>. The propodeal declivity is broader and widely rounded above in <italic><tp:taxon-name><tp:taxon-name-part taxon-name-part-type="genus" reg="Aenictus">A.</tp:taxon-name-part> <tp:taxon-name-part taxon-name-part-type="species" reg="nuchiti">nuchiti</tp:taxon-name-part></tp:taxon-name></italic> but is narrow and tapers distinctly above in <italic><tp:taxon-name><tp:taxon-name-part taxon-name-part-type="genus" reg="Aenictus">A.</tp:taxon-name-part> <tp:taxon-name-part taxon-name-part-type="species" reg="camposi">camposi</tp:taxon-name-part></tp:taxon-name></italic>.</p></tp:treatment-sec><tp:treatment-sec><!--Section generated to contain objects referenced in tp:taxon-treatment.--><fig id="F1" position="float" orientation="portrait"><label>Figure 1.</label><caption><p>
                  <italic><tp:taxon-name><tp:taxon-name-part taxon-name-part-type="genus" reg="Aenictus">Aenictus</tp:taxon-name-part> <tp:taxon-name-part taxon-name-part-type="species" reg="nuchiti">nuchiti</tp:taxon-name-part></tp:taxon-name></italic> sp. n. (holotype, worker, <abbrev xmlns:xlink="http://www.w3.org/1999/xlink" content-type="institution" xlink:title="Natural History Museum of the National Science Museum, Thailand" id="ABBRID0ENPAC" xlink:type="simple">THNHM</abbrev>-I-02612). <bold>A</bold> Body in profile <bold>B</bold> Body in dorsal view <bold>C</bold> Head in full-face view.</p></caption><graphic xmlns:xlink="http://www.w3.org/1999/xlink" xlink:href="zookeys-775-103-g001.jpg" position="float" orientation="portrait" xlink:type="simple" id="oo_217776.jpg"/></fig><fig id="F4" position="float" orientation="portrait"><label>Figure 4.</label><caption><p>Type locality of <italic><tp:taxon-name><tp:taxon-name-part taxon-name-part-type="genus" reg="Aenictus">Aenictus</tp:taxon-name-part> <tp:taxon-name-part taxon-name-part-type="species" reg="nuchiti">nuchiti</tp:taxon-name-part></tp:taxon-name></italic> sp. n., dry dipterocarp forest in Chiang Mai Province, northern Thailand.</p></caption><graphic xmlns:xlink="http://www.w3.org/1999/xlink" xlink:href="zookeys-775-103-g004.jpg" position="float" orientation="portrait" xlink:type="simple" id="oo_217779.jpg"/></fig></tp:treatment-sec></tp:taxon-treatment>
