# Supplementary material for: Two new species of the Aenictus wroughtonii species group (Hymenoptera, Formicidae, Dorylinae) from Thailand
Source: Zookeys. 2018 Jul 19;(775):103–15. doi: 10.3897/zookeys.775.26893 (PMC6062568; doi:10.3897/zookeys.775.26893)
Supplement: XML Treatment for Aenictus samungi [file zookeys.775.26893-treatment3.xml]

<!DOCTYPE tp:taxon-treatment
  PUBLIC "-//TaxonX//DTD Taxonomic Treatment Publishing DTD v0 20100105//EN" "tax-treatment-NSO.dtd">
<tp:taxon-treatment xmlns:tp="http://www.plazi.org/taxpub"><tp:treatment-meta><kwd-group><label>Taxon classification</label><kwd><named-content xmlns:xlink="http://www.w3.org/1999/xlink" content-type="kingdom">Animalia</named-content></kwd><kwd><named-content xmlns:xlink="http://www.w3.org/1999/xlink" content-type="order">Hymenoptera</named-content></kwd><kwd><named-content xmlns:xlink="http://www.w3.org/1999/xlink" content-type="family">Formicidae</named-content></kwd></kwd-group><mixed-citation publication-type="journal"><person-group><name><surname>Jaitrong</surname><given-names>Weeyawat</given-names></name><name><surname>Ruangsittichai</surname><given-names>Jiraporn</given-names></name></person-group><article-title>Two new species of the <italic><tp:taxon-name><tp:taxon-name-part taxon-name-part-type="genus" reg="Aenictus">Aenictus</tp:taxon-name-part> <tp:taxon-name-part taxon-name-part-type="species" reg="wroughtonii">wroughtonii</tp:taxon-name-part></tp:taxon-name></italic> species group (<tp:taxon-name><tp:taxon-name-part taxon-name-part-type="order">Hymenoptera</tp:taxon-name-part></tp:taxon-name>, <tp:taxon-name><tp:taxon-name-part taxon-name-part-type="family">Formicidae</tp:taxon-name-part></tp:taxon-name>, <tp:taxon-name><tp:taxon-name-part taxon-name-part-type="subfamily">Dorylinae</tp:taxon-name-part></tp:taxon-name>) from Thailand</article-title><source>Zookeys</source><day>19</day><month>7</month><year>2018</year><volume>2018</volume><issue>775</issue><fpage>103</fpage><lpage>115</lpage><pub-id pub-id-type="doi">10.3897/zookeys.775.26893</pub-id></mixed-citation></tp:treatment-meta><tp:nomenclature><tp:taxon-name>
              <tp:taxon-name-part taxon-name-part-type="genus" reg="Aenictus">Aenictus</tp:taxon-name-part>
              <tp:taxon-name-part taxon-name-part-type="species" reg="samungi">samungi</tp:taxon-name-part>
              <object-id xmlns:xlink="http://www.w3.org/1999/xlink" content-type="zoobank" xlink:type="simple">http://zoobank.org/758F945A-D992-438B-ACFC-BD8E55283AB6</object-id>
            </tp:taxon-name><tp:taxon-status xmlns:xlink="http://www.w3.org/1999/xlink" xlink:type="simple">sp. n.</tp:taxon-status><xref ref-type="fig" rid="F3">Figs 3</xref><xref ref-type="fig" rid="F5">, 5</xref></tp:nomenclature><tp:treatment-sec sec-type="Types" id="SECID0EWZAE"><title>Types.</title><p>Holotype (<abbrev xmlns:xlink="http://www.w3.org/1999/xlink" content-type="institution" xlink:title="Natural History Museum of the National Science Museum, Thailand" id="ABBRID0E3ZAE" xlink:type="simple">THNHM</abbrev>-I-02615, <abbrev xmlns:xlink="http://www.w3.org/1999/xlink" content-type="institution" xlink:title="Natural History Museum of the National Science Museum, Thailand" id="ABBRID0EB1AE" xlink:type="simple">THNHM</abbrev>) and 15 paratype workers (<abbrev xmlns:xlink="http://www.w3.org/1999/xlink" content-type="institution" xlink:title="Natural History Museum of the National Science Museum, Thailand" id="ABBRID0EG1AE" xlink:type="simple">THNHM</abbrev>-I-02616, <named-content xmlns:xlink="http://www.w3.org/1999/xlink" content-type="dwc:institutional_code" xlink:type="simple">MHNG</named-content>, <abbrev xmlns:xlink="http://www.w3.org/1999/xlink" content-type="institution" xlink:title="Seiki Yamane Collection, Japan" id="ABBRID0EQ1AE" xlink:type="simple">SKYC</abbrev>, <abbrev xmlns:xlink="http://www.w3.org/1999/xlink" content-type="institution" xlink:title="Natural History Museum of the National Science Museum, Thailand" id="ABBRID0EV1AE" xlink:type="simple">THNHM</abbrev>, <named-content xmlns:xlink="http://www.w3.org/1999/xlink" content-type="dwc:institutional_code" xlink:type="simple">USNM</named-content>), Thailand, Tak Province, Um Phang District, Thung Yai Wildlife Sanctuary, Yuyi Junction, DEF (dry evergreen forest), <named-content xmlns:xlink="http://www.w3.org/1999/xlink" content-type="dwc:verbatimCoordinates" xlink:type="simple"><named-content content-type="geo-json" specific-use="{&#34;type&#34;:&#34;Point&#34;,&#34;coordinates&#34;:[99.046944,15.448611]}" id="NCID0EC2AE" xlink:type="simple">15.44861111°N, 99.04694444°E</named-content></named-content>, ca 1100 m a.s.l., 25.IX.2016, W. Jaitrong leg., TH16-WJT-1069.</p></tp:treatment-sec><tp:treatment-sec sec-type="type material" id="SECID0EH2AE"><title>Non-type material examined.</title><p>One worker, Thailand, Tak Province, Near Myanmar border, Tung Yai [Thung Yai] W.S., 23.V.1999, W. Jaitrong leg. (<abbrev xmlns:xlink="http://www.w3.org/1999/xlink" content-type="institution" xlink:title="Natural History Museum of the National Science Museum, Thailand" id="ABBRID0EN2AE" xlink:type="simple">THNHM</abbrev>).</p></tp:treatment-sec><tp:treatment-sec sec-type="description" id="SECID0ES2AE"><title>Measurements.</title><p>Holotype: <abbrev xmlns:xlink="http://www.w3.org/1999/xlink" xlink:title="Maximum head length in full-face view" id="ABBRID0EY2AE" xlink:type="simple">HL</abbrev> 0.41; <abbrev xmlns:xlink="http://www.w3.org/1999/xlink" xlink:title="Maximum head width in full-face view" id="ABBRID0E32AE" xlink:type="simple">HW</abbrev> 0.31; <abbrev xmlns:xlink="http://www.w3.org/1999/xlink" xlink:title="Mesosomal length" id="ABBRID0EA3AE" xlink:type="simple">ML</abbrev> 0.53; <abbrev xmlns:xlink="http://www.w3.org/1999/xlink" xlink:title="Petiolar node height" id="ABBRID0EE3AE" xlink:type="simple">PH</abbrev> 0.17; <abbrev xmlns:xlink="http://www.w3.org/1999/xlink" xlink:title="Petiole length" id="ABBRID0EI3AE" xlink:type="simple">PL</abbrev> 0.12; <abbrev xmlns:xlink="http://www.w3.org/1999/xlink" xlink:title="Scape length" id="ABBRID0EM3AE" xlink:type="simple">SL</abbrev> 0.20; <abbrev xmlns:xlink="http://www.w3.org/1999/xlink" xlink:title="Total length" id="ABBRID0EQ3AE" xlink:type="simple">TL</abbrev> 1.75; <abbrev xmlns:xlink="http://www.w3.org/1999/xlink" xlink:title="Cephalic index" id="ABBRID0EU3AE" xlink:type="simple">CI</abbrev> 76; <abbrev xmlns:xlink="http://www.w3.org/1999/xlink" xlink:title="Petiolar index" id="ABBRID0EY3AE" xlink:type="simple">PI</abbrev> 143; <abbrev xmlns:xlink="http://www.w3.org/1999/xlink" xlink:title="Scape index" id="ABBRID0E33AE" xlink:type="simple">SI</abbrev> 63. Paratypes (n = 11): <abbrev xmlns:xlink="http://www.w3.org/1999/xlink" xlink:title="Maximum head length in full-face view" id="ABBRID0EA4AE" xlink:type="simple">HL</abbrev> 0.40–0.43; <abbrev xmlns:xlink="http://www.w3.org/1999/xlink" xlink:title="Maximum head width in full-face view" id="ABBRID0EE4AE" xlink:type="simple">HW</abbrev> 0.31–0.33; <abbrev xmlns:xlink="http://www.w3.org/1999/xlink" xlink:title="Mesosomal length" id="ABBRID0EI4AE" xlink:type="simple">ML</abbrev> 0.51–0.53; <abbrev xmlns:xlink="http://www.w3.org/1999/xlink" xlink:title="Petiolar node height" id="ABBRID0EM4AE" xlink:type="simple">PH</abbrev> 0.17–0.18; <abbrev xmlns:xlink="http://www.w3.org/1999/xlink" xlink:title="Petiole length" id="ABBRID0EQ4AE" xlink:type="simple">PL</abbrev> 0.12–0.13; <abbrev xmlns:xlink="http://www.w3.org/1999/xlink" xlink:title="Scape length" id="ABBRID0EU4AE" xlink:type="simple">SL</abbrev> 0.20–0.23; TL1.72–1.78; <abbrev xmlns:xlink="http://www.w3.org/1999/xlink" xlink:title="Cephalic index" id="ABBRID0EY4AE" xlink:type="simple">CI</abbrev> 76–80; <abbrev xmlns:xlink="http://www.w3.org/1999/xlink" xlink:title="Petiolar index" id="ABBRID0E34AE" xlink:type="simple">PI</abbrev> 138–143; <abbrev xmlns:xlink="http://www.w3.org/1999/xlink" xlink:title="Scape index" id="ABBRID0EA5AE" xlink:type="simple">SI</abbrev> 63–70.</p></tp:treatment-sec><tp:treatment-sec sec-type="description" id="SECID0EE5AE"><title>Description of Worker.</title><p>(holotype and paratypes; Fig. <xref ref-type="fig" rid="F3">3</xref>). Head in full-face view clearly longer than broad, with its sides weakly convex and posterior margin almost straight or feebly concave. Antennal scape short, only slightly extending mid-length of head; antennal segment II (pedicel) clearly longer than each of III–VI; X longer than VII, VIII and IX combined. Frontal carinae fused at level of anterior margin of torulus, extending beyond level of posterior margin of torulus. Clypeus short, with its anterior margin bearing 7 denticles. Mandible subtriangular, with apical tooth large and curved, followed by a medium-sized subapical tooth, 4–5 minute teeth and a medium-sized basal tooth on masticatory margin. Mesosoma in profile almost flat dorsally; metanotal groove distinct. Propodeum in profile with a nearly straight dorsal outline; propodeal junction rounded; propodeal declivity weakly convex, not encircled by a rim. Petiole including subpetiolar process shorter than high, with its dorsal outline convex; subpetiolar process rather developed, with its ventral outline roundly convex, without angle or tooth; postpetiole shorter than petiole and shorter than high, in profile slightly elevated posteriorly.</p><fig id="F3" position="float" orientation="portrait"><label>Figure 3.</label><caption><p>
                  <italic><tp:taxon-name><tp:taxon-name-part taxon-name-part-type="genus" reg="Aenictus">Aenictus</tp:taxon-name-part> <tp:taxon-name-part taxon-name-part-type="species" reg="samungi">samungi</tp:taxon-name-part></tp:taxon-name></italic> sp. n. (holotype, worker, <abbrev xmlns:xlink="http://www.w3.org/1999/xlink" content-type="institution" xlink:title="Natural History Museum of the National Science Museum, Thailand" id="ABBRID0EB6AE" xlink:type="simple">THNHM</abbrev>-I-02615). <bold>A</bold> Body in profile <bold>B</bold> Body in dorsal view <bold>C</bold> Head in full-face view.</p></caption><graphic xmlns:xlink="http://www.w3.org/1999/xlink" xlink:href="zookeys-775-103-g003.jpg" position="float" orientation="portrait" xlink:type="simple" id="oo_217778.jpg"/></fig><p>Head, antennal scape, promesonotum, propodeal dorsum, petiole, postpetiole, gaster, femora and tibiae of legs entirely or extensively smooth and shiny; mesopleuron, metapleuron and lateral face of propodeum superficially reticulate. Antennal flagellum densely finely punctate.</p><p>Body with relatively sparse standing hairs mixed with sparse short hairs over surface; longest pronotal hair 0.07–0.08 mm long. Head, mesosoma, waist, gaster, antennae and legs yellowish brown; mandible dark brown.</p></tp:treatment-sec><tp:treatment-sec sec-type="etymology" id="SECID0ET6AE"><title>Etymology.</title><p>The species is named after Mr Yuthana Samung (Faculty of Tropical Medicine, Mahidol University, Thailand) who kindly helped us in taking pictures of Thai ants, including the two new species discovered in the present study.</p></tp:treatment-sec><tp:treatment-sec sec-type="distribution" id="SECID0EY6AE"><title>Distribution.</title><p>Western Thailand (Tak Province).</p></tp:treatment-sec><tp:treatment-sec sec-type="Comparative diagnosis" id="SECID0E46AE"><title>Comparative diagnosis.</title><p>
              <italic><tp:taxon-name><tp:taxon-name-part taxon-name-part-type="genus" reg="Aenictus">Aenictus</tp:taxon-name-part> <tp:taxon-name-part taxon-name-part-type="species" reg="samungi">samungi</tp:taxon-name-part></tp:taxon-name></italic> sp. n. can be easily distinguished from the other members of the <italic><tp:taxon-name><tp:taxon-name-part taxon-name-part-type="genus" reg="Aenictus">A.</tp:taxon-name-part> <tp:taxon-name-part taxon-name-part-type="species" reg="wroughtonii">wroughtonii</tp:taxon-name-part></tp:taxon-name></italic> species group by the following characteristics: smallest species of the group (<abbrev xmlns:xlink="http://www.w3.org/1999/xlink" xlink:title="Maximum head width in full-face view" id="ABBRID0E1AAG" xlink:type="simple">HW</abbrev> 0.31–0.33 mm in <italic><tp:taxon-name><tp:taxon-name-part taxon-name-part-type="genus" reg="Aenictus">A.</tp:taxon-name-part> <tp:taxon-name-part taxon-name-part-type="species" reg="samungi">samungi</tp:taxon-name-part></tp:taxon-name></italic>; <abbrev xmlns:xlink="http://www.w3.org/1999/xlink" xlink:title="Maximum head width in full-face view" id="ABBRID0EJBAG" xlink:type="simple">HW</abbrev> &gt; 3.7 mm in other members); petiole shorter than high (as long as or longer than high in other members); promesonotum with almost flat or straight dorsal outline (convex and sloping gradually to metanotal groove in other members); antennal scape short only just reaching mid-length of the head (at least two-thirds of the head length or beyond the posterolateral corner of the head in other members). Both <italic><tp:taxon-name><tp:taxon-name-part taxon-name-part-type="genus" reg="Aenictus">Aenictus</tp:taxon-name-part> <tp:taxon-name-part taxon-name-part-type="species" reg="nuchiti">nuchiti</tp:taxon-name-part></tp:taxon-name></italic> sp. n. and <italic><tp:taxon-name><tp:taxon-name-part taxon-name-part-type="genus" reg="Aenictus">A.</tp:taxon-name-part> <tp:taxon-name-part taxon-name-part-type="species" reg="samungi">samungi</tp:taxon-name-part></tp:taxon-name></italic> sp. n. have small bodies and short antennae, but can be easily separated from each other by the different conditions of the propodeum (Figs <xref ref-type="fig" rid="F1">1A</xref> vs. <xref ref-type="fig" rid="F3">3A</xref>).</p></tp:treatment-sec><tp:treatment-sec><!--Section generated to contain objects referenced in tp:taxon-treatment.--><fig id="F5" position="float" orientation="portrait"><label>Figure 5.</label><caption><p>Type locality of <italic><tp:taxon-name><tp:taxon-name-part taxon-name-part-type="genus" reg="Aenictus">A.</tp:taxon-name-part> <tp:taxon-name-part taxon-name-part-type="species" reg="samungi">samungi</tp:taxon-name-part></tp:taxon-name></italic> sp. n., dry evergreen forest in Tak Province, western Thailand.</p></caption><graphic xmlns:xlink="http://www.w3.org/1999/xlink" xlink:href="zookeys-775-103-g005.jpg" position="float" orientation="portrait" xlink:type="simple" id="oo_217780.jpg"/></fig><fig id="F1" position="float" orientation="portrait"><label>Figure 1.</label><caption><p>
                  <italic><tp:taxon-name><tp:taxon-name-part taxon-name-part-type="genus" reg="Aenictus">Aenictus</tp:taxon-name-part> <tp:taxon-name-part taxon-name-part-type="species" reg="nuchiti">nuchiti</tp:taxon-name-part></tp:taxon-name></italic> sp. n. (holotype, worker, <abbrev xmlns:xlink="http://www.w3.org/1999/xlink" content-type="institution" xlink:title="Natural History Museum of the National Science Museum, Thailand" id="ABBRID0ENPAC" xlink:type="simple">THNHM</abbrev>-I-02612). <bold>A</bold> Body in profile <bold>B</bold> Body in dorsal view <bold>C</bold> Head in full-face view.</p></caption><graphic xmlns:xlink="http://www.w3.org/1999/xlink" xlink:href="zookeys-775-103-g001.jpg" position="float" orientation="portrait" xlink:type="simple" id="oo_217776.jpg"/></fig></tp:treatment-sec></tp:taxon-treatment>
